# Supplementary material for: Discovery of N-Hydroxypyridinedione-Based Inhibitors of HBV RNase H: Design, Synthesis, and Extended SAR Studies
Source: Int J Mol Sci. 2025 Oct 21;26(20):10239. doi: 10.3390/ijms262010239 (PMC12564302; doi:10.3390/ijms262010239)
Supplement: Supplementary file 1 [file ijms-26-10239-s001.zip]

Archive with 1 entries (1 files):
- ijms-3831128-supplementary.pdf
